# Supplementary material for: Interferon-Inducible Gene Upregulation Correlates With Successful Viral Clearance in Patients With BK Polyomavirus-Associated Nephropathy
Source: Kidney Int Rep. 2026 Apr 22;11(7):106551. doi: 10.1016/j.ekir.2026.106551 (PMC13200016; doi:10.1016/j.ekir.2026.106551)
Supplement: Supplementary File (PDF and xlsx) — Supplementary Methods. Supplementary References. Figure S1. Individual BKPyV-DNAemia and eGFR trajectories. Figure S2. Baseline intragraft interferon-stimulated gene (ISG) expression and subsequent change in BKPyV-DNAemia between months 1 and month 3 (addition to Figure 3). Figure S3. Mixed effects model trajectories of BKPyV-DNAemia after 3 months. Figure S4. Plasma BKPyV-DNAemia trajectories stratified by baseline interferon-stimulated gene (ISG) expression. Figure S5. Baseline intragraft interferon-stimulated gene (ISG) expression and subsequent change in BKPyV-DNAemia prior to biopsy. Figure S6. Volcano plots showing differential intragraft gene expression associated with virologic outcome at 6 months (panel A) and 12 months (panel B), restricted to indication biopsies and adjusted for rejection therapy exposure and BKPyVAN disease severity (PVN score). Figure S7. Boxplot representing ISG expressions (normalized counts) compared between different histological scores (Banff i, Banff t, PVN and AST-IDCOP). Table S1. Full list of included genes (PDF). Table S2. Distribution of relevant BANFF lesions in the index biopsy. Table S3. Differential gene expression analysis results for all genes (xlsx). Table S4. Gene expression by graft loss status at 1 year after BKPyVAN diagnosis. Table S5. Full list of excluded non overlapping genes (xlsx). STROBE Statement. [file mmc2.xlsx]

## Sheet: Supplementary Table S3.1
Gene expression and BKPyV-DNAemia clearance at 6 months
	logFC	P.Value	adj.P.Val
ISG15	1.83868	1.4742e-05	0.0058968
IFI27	1.46141	4.23343e-05	0.00826358
IFIT1	1.61638	6.19769e-05	0.00826358
IFITM1	1.40978	0.000154732	0.0154732
MRC1	1.06337	0.00139658	0.111727
ANXA1	0.756555	0.00224134	0.123477
IRF7	1.03727	0.00234206	0.123477
FOS	0.933916	0.0026507	0.123477
CD209	1.35097	0.00304758	0.123477
CSF3R	0.800144	0.00322243	0.123477
BST2	1.68728	0.00341173	0.123477
HLADPB1	1.0782	0.00395178	0.123477
MERTK	0.578493	0.0040603	0.123477
CSF1	0.952612	0.00605228	0.123477
CD163	1.05986	0.00621469	0.123477
CXCL16	0.728046	0.00622883	0.123477
STAT1	0.855105	0.00635319	0.123477
CDKN1A	0.825404	0.00690676	0.123477
ISG20	1.22706	0.00717803	0.123477
NLRP3	0.739917	0.00728822	0.123477
TLR4	0.837459	0.00747818	0.123477
CFB	0.944195	0.00780463	0.123477
IL4R	0.888276	0.00796419	0.123477
FCGR2B	0.832686	0.00867877	0.123477
TBK1	0.595181	0.00912579	0.123477
TNFRSF1B	0.84833	0.00940756	0.123477
HLADPA1	0.959287	0.00988888	0.123477
CD6	1.40002	0.0103381	0.123477
KLRG1	0.996575	0.0103817	0.123477
MAP3K1	0.625521	0.0103831	0.123477
TGFB2	0.730945	0.011082	0.123477
TNFRSF1A	0.600415	0.0111649	0.123477
RELA	0.684837	0.0116503	0.123477
SMAD2	1.11177	0.0117169	0.123477
IL6ST	0.470937	0.0122897	0.123477
TYK2	0.690117	0.0124418	0.123477
PECAM1	0.466456	0.0126921	0.123477
FYN	0.874129	0.01278	0.123477
NOD2	0.877963	0.0127901	0.123477
NOTCH1	0.658481	0.0128795	0.123477
BAX	0.702158	0.0130451	0.123477
HLAC	0.961385	0.0131823	0.123477
IKBKB	0.915435	0.0133897	0.123477
RUNX1	0.743455	0.0140406	0.123477
KLRK1	1.15843	0.014122	0.123477
AXL	0.497935	0.0141998	0.123477
TAP1	0.935433	0.0146667	0.123899
MYD88	0.690772	0.0148679	0.123899
PSMB8	0.495261	0.0153203	0.125064
JAK1	0.727317	0.015688	0.125504
TGFB1	0.707195	0.0162869	0.12774
TLR2	0.56234	0.0172068	0.130146
TNFAIP3	0.714055	0.0172443	0.130146
LILRB2	1.31666	0.0176143	0.130476
ITGAM	0.500752	0.0187023	0.133348
STAT6	0.640217	0.0188385	0.133348
IFNGR1	0.569585	0.0190021	0.133348
COL3A1	0.821572	0.0196971	0.134053
BLK	1.06141	0.0198547	0.134053
HLADRB3	0.74509	0.0201079	0.134053
CD4	0.887287	0.0211107	0.138431
CD2	1.01588	0.0235983	0.148804
C1QB	0.865618	0.0236573	0.148804
MICB	1.14626	0.0240465	0.148804
CMKLR1	0.660291	0.0241806	0.148804
SELPLG	0.63462	0.0249234	0.151051
CD59	0.593289	0.0262726	0.15407
CD86	0.730146	0.0265518	0.15407
PTPRC	0.927265	0.0273224	0.15407
NOD1	0.505772	0.0274358	0.15407
MEF2C	0.569248	0.0280109	0.15407
IRF8	0.775849	0.0284637	0.15407
NFKB1	0.558418	0.0284766	0.15407
FCGR1A	1.22794	0.0286281	0.15407
HLADMB	0.451167	0.0288882	0.15407
MAF	-0.498619	0.0294753	0.154496
IFNAR2	0.510319	0.0301397	0.154496
CCR1	1.08583	0.0303554	0.154496
HLAA	0.844812	0.0307509	0.154496
CD1D	0.788935	0.0308993	0.154496
CASP1	0.578613	0.0324746	0.158211
IRF1	0.74592	0.0327432	0.158211
CXCR4	0.740384	0.0342063	0.158211
STAT4	0.881341	0.0346126	0.158211
NLRC5	0.807956	0.0347429	0.158211
CD55	0.960942	0.0347493	0.158211
CD48	1.03179	0.0356407	0.158211
NFKBIA	0.444301	0.0362014	0.158211
CCR5	0.959916	0.0364114	0.158211
LY96	0.724909	0.0365754	0.158211
IL15	0.566052	0.0366884	0.158211
MAPK3	0.45691	0.0369027	0.158211
CD3E	0.856733	0.0370738	0.158211
TAP2	0.495839	0.0382397	0.158211
INPP5D	0.769999	0.0386646	0.158211
IL10RA	0.672439	0.0387099	0.158211
IL7R	1.16213	0.0393968	0.158211
EGR1	0.778364	0.0396666	0.158211
IL10	0.553921	0.0401052	0.158211
SYK	0.495435	0.0402262	0.158211
TLR3	0.490178	0.040347	0.158211
CD96	0.862146	0.0419041	0.158211
PIK3CD	0.504646	0.0426975	0.158211
C3AR1	0.59491	0.0428183	0.158211
LCN2	1.16479	0.0432048	0.158211
IKBKG	0.622521	0.0435192	0.158211
TNFSF8	0.967124	0.0436177	0.158211
NFATC2	0.513279	0.0436363	0.158211
MX1	0.840605	0.0437168	0.158211
SP140	0.770371	0.0441865	0.158211
MUC1	0.505009	0.0445704	0.158211
HLADQB1	1.32614	0.0457299	0.158211
C1QA	0.62817	0.0457596	0.158211
CCL13	0.778578	0.0458542	0.158211
FLT3	0.762093	0.0462401	0.158211
LIF	0.867159	0.0474764	0.158211
PDCD1LG2	0.607761	0.0474953	0.158211
HLADMA	0.724778	0.0476886	0.158211
C1S	0.442882	0.0477602	0.158211
TANK	0.32374	0.0478692	0.158211
CD40	0.514959	0.0482275	0.158211
CCL4	-0.809496	0.0482543	0.158211
FCGR2A	0.491988	0.050056	0.162784
ENG	0.460611	0.051312	0.165523
PIK3CG	0.753188	0.0539483	0.172084
CCR6	0.742161	0.054526	0.172084
BLNK	0.579054	0.0546365	0.172084
CD14	0.560666	0.0559679	0.173833
IGF1R	-0.335249	0.0560613	0.173833
PLAUR	0.68414	0.0570299	0.17528
LILRB1	0.640973	0.0574043	0.17528
TNFRSF4	0.851889	0.0584483	0.177116
NFATC1	0.529938	0.0595751	0.17742
CD276	0.334402	0.0597112	0.17742
SERPING1	0.429501	0.0602086	0.17742
TP53	0.336311	0.0605049	0.17742
IL12RB2	0.74759	0.0609801	0.17742
CTSS	0.687356	0.0615025	0.17742
CXCL12	0.434548	0.0616534	0.17742
PVR	0.381928	0.0629902	0.178125
HLAE	0.457274	0.0635298	0.178125
TNFSF10	0.463784	0.0636542	0.178125
NFKB2	0.470358	0.0636798	0.178125
GATA3	1.58706	0.0666636	0.183826
ARG1	0.857476	0.0668761	0.183826
CXCL10	0.953958	0.0672461	0.183826
IL17RA	0.480576	0.0677093	0.183826
FAS	1.19112	0.0680156	0.183826
ANKRD22	-0.464015	0.0700695	0.187801
RELB	0.491226	0.0704252	0.187801
HLAB	0.488479	0.0713497	0.189006
CD74	0.675607	0.0727296	0.191394
GZMK	0.758449	0.0741164	0.192844
IDO1	0.987144	0.0743097	0.192844
MAPK8	0.298917	0.0751321	0.192844
CD80	0.855746	0.0756132	0.192844
JAK3	0.637539	0.0756913	0.192844
SOCS1	0.459262	0.0762896	0.193138
IL18BP	0.520152	0.0778466	0.195841
GNLY	0.900406	0.0787907	0.19601
SMAD3	0.442097	0.0792523	0.19601
CTSL	0.504852	0.0793842	0.19601
THBS1	0.542228	0.0806765	0.196569
MICA	0.74068	0.0814309	0.196569
BTK	0.6121	0.0815378	0.196569
ITGA4	0.637849	0.081576	0.196569
CD72	0.680383	0.0827307	0.198157
PIN1	0.473019	0.0837631	0.199022
PAX5	0.899316	0.0845818	0.199022
PSMB10	0.436833	0.0845844	0.199022
CLEC4C	0.820857	0.0852775	0.19948
CDH5	0.390991	0.0871674	0.202411
CD84	0.579203	0.0879893	0.202411
TLR9	0.909097	0.0880489	0.202411
CASP3	0.478383	0.0901092	0.204674
ICOS	0.720961	0.090308	0.204674
PSEN1	0.458976	0.090568	0.204674
CHUK	0.301539	0.0914663	0.204803
FADD	0.795265	0.0916494	0.204803
ICAM2	0.367714	0.0924421	0.205427
CASP8	0.355985	0.0929722	0.205464
TLR7	0.466127	0.0943487	0.206982
CD3G	0.777475	0.0948596	0.206982
IGF2R	0.282229	0.0952115	0.206982
PSMB9	0.535991	0.0966595	0.208705
CD47	0.337008	0.097048	0.208705
ABCB1	0.305672	0.0981148	0.209871
SIGIRR	0.380745	0.099551	0.210425
IL16	0.545985	0.0997216	0.210425
IFNA1	0.991262	0.0999519	0.210425
THBD	0.363929	0.10165	0.211926
LAG3	0.737892	0.102585	0.211926
PDGFRB	0.315846	0.102602	0.211926
CD28	1.01172	0.102784	0.211926
LGALS3	0.454516	0.103701	0.212156
CD58	0.34932	0.103956	0.212156
RPS6	0.308378	0.104899	0.212993
HLADQA1	1.40499	0.107141	0.216446
CD5	0.68337	0.108831	0.218132
TAPBP	0.364035	0.109066	0.218132
CCL5	0.809294	0.110777	0.220451
HLADRA	0.586681	0.111869	0.221523
CX3CL1	0.279049	0.112431	0.221538
CSF3	0.695556	0.113264	0.222086
CD70	0.878071	0.114077	0.222522
TLR5	0.489809	0.114599	0.222522
SLAMF6	0.908949	0.115675	0.223527
MAPK11	0.516781	0.117135	0.224489
CXCL2	0.55182	0.117296	0.224489
S100A12	0.921118	0.118816	0.226026
ATM	1.15106	0.119442	0.226026
KLRD1	0.517389	0.119794	0.226026
IL23R	0.843772	0.120999	0.227228
TNFSF14	0.435267	0.12233	0.228654
IFNAR1	0.548897	0.123195	0.2292
CD38	0.607125	0.125034	0.231545
TIGIT	0.591459	0.127594	0.234177
CD68	0.480201	0.127626	0.234177
STAT3	0.27739	0.129266	0.236103
LTF	0.951506	0.130349	0.236998
CD7	0.739044	0.132444	0.239171
IL2RB	0.610992	0.133184	0.239171
NCAM1	0.671028	0.133338	0.239171
CD44	0.421689	0.134786	0.24069
CD46	0.252305	0.137687	0.244776
IFITM2	0.323004	0.138602	0.245313
CCR4	0.719937	0.14073	0.247982
BCL2L1	0.246782	0.142332	0.249706
IFNG	0.507725	0.143821	0.250541
HMGB1	0.487656	0.144061	0.250541
CTLA4	0.687648	0.144758	0.250664
CCL21	0.46207	0.146607	0.252617
SLC11A1	0.527846	0.147446	0.252617
IL17RB	0.607633	0.147781	0.252617
BTLA	0.708546	0.148564	0.252874
BCL2	0.312561	0.150848	0.255675
IL6R	0.27876	0.153757	0.259506
CD3D	0.576792	0.157127	0.264079
CXCR5	0.690254	0.158121	0.264197
RORA	0.367032	0.15886	0.264197
S100A8	0.775767	0.159281	0.264197
FCER1G	0.413536	0.160722	0.264197
CD83	0.36721	0.160784	0.264197
KIR_Inhibiting_Subgroup_1	0.504613	0.16116	0.264197
CD247	0.621788	0.16513	0.269599
PTGS2	0.617832	0.167259	0.271965
IL21R	0.690079	0.172087	0.276654
IL1R1	0.296048	0.172096	0.276654
TNFSF4	0.477278	0.172217	0.276654
FN1	0.429991	0.174073	0.278517
ADORA2A	0.449392	0.175237	0.279263
STAT5B	0.224385	0.176443	0.280068
CCL22	0.547706	0.178168	0.281688
PSME1	0.230047	0.178921	0.281765
LCK	0.5234	0.181702	0.28394
CCL2	0.383587	0.181722	0.28394
BASP1	0.258379	0.185253	0.288332
IL12RB1	0.438393	0.187137	0.290135
CCR2	0.443971	0.19179	0.296117
CXCL13	0.979664	0.192476	0.296117
CD24	0.34889	0.193985	0.297295
GZMA	0.54398	0.199999	0.305341
LTB	0.498982	0.206263	0.313527
IL7	0.356314	0.206928	0.313527
FOXP3	0.560953	0.2087	0.315019
CXCL9	0.831751	0.211537	0.318101
EBI3	0.507869	0.21275	0.318727
CD8A	0.604311	0.214318	0.319878
TRAF6	0.33467	0.215346	0.320217
IL13	-0.417589	0.219868	0.325731
SELE	0.479259	0.222025	0.327712
MIF	0.331763	0.226683	0.332947
POU2AF1	0.617144	0.227236	0.332947
KLRF1	0.435431	0.2293	0.333964
CD244	0.412577	0.229606	0.333964
CCR7	0.553297	0.230581	0.333964
CD34	0.41243	0.23127	0.333964
GBP2	0.295504	0.236872	0.340823
CTSW	0.521539	0.245127	0.350175
REL	0.252939	0.245545	0.350175
SLA	0.302313	0.245998	0.350175
MASP2	0.377154	0.262649	0.372552
CCR3	0.580154	0.263987	0.372902
KIR_Activating_Subgroup_2	0.608449	0.264973	0.372902
CXCR6	0.507937	0.265693	0.372902
TFRC	0.310508	0.26973	0.377245
CXCL5	0.519655	0.272082	0.379208
EOMES	0.417885	0.279026	0.38645
C3	0.433243	0.27921	0.38645
GZMH	0.471112	0.283538	0.390589
TNFRSF17	0.596449	0.285817	0.390589
SH2D1A	0.38313	0.285864	0.390589
IL18	0.428142	0.288055	0.390589
LTA	0.450108	0.288343	0.390589
IL2RG	0.42926	0.288654	0.390589
HSD11B1	0.30498	0.289036	0.390589
HLAG	0.385591	0.294795	0.396442
IRF4	0.474972	0.295349	0.396442
IL2RA	0.368821	0.297621	0.398156
AOAH	0.345305	0.300142	0.40019
ADAMDEC1	-0.476693	0.30815	0.409502
KLRB1	0.425502	0.310695	0.411516
KIR3DL1	0.836847	0.314063	0.414605
IL6	0.529225	0.318958	0.419681
CCL15	0.359397	0.32012	0.41983
SLAMF7	0.664778	0.32437	0.424013
TNF	0.289871	0.325883	0.424604
CD8B	0.433481	0.329477	0.426569
TLR8	0.402417	0.329525	0.426569
MS4A1	0.550361	0.330621	0.426608
APOE	0.327333	0.335084	0.430976
IL27	0.497856	0.339788	0.435625
NKG7	0.358241	0.343845	0.439014
IL2	0.569135	0.344626	0.439014
CD27	0.389617	0.363054	0.461021
CD22	0.428309	0.385308	0.487326
TREM1	0.534323	0.386206	0.487326
SLAMF8	0.304648	0.388115	0.487462
CSF2RB	-0.275179	0.388751	0.487462
ARG2	0.328444	0.409315	0.511644
AIM2	0.211626	0.411682	0.512999
PRF1	0.243891	0.413068	0.513128
NCR1	0.274317	0.41841	0.518155
DEFB1	0.532802	0.424431	0.52293
AIRE	0.275768	0.424881	0.52293
IL1R2	0.316271	0.430318	0.527997
TCF7	0.262782	0.437308	0.53383
BATF	0.276158	0.439306	0.53383
CCL18	0.429769	0.439343	0.53383
AICDA	0.351795	0.44041	0.53383
ITGB2	0.24268	0.444809	0.537534
CXCL11	0.423427	0.446234	0.537632
IL21	0.37357	0.449602	0.540063
CXCR3	0.281369	0.453051	0.542576
TNFRSF14	-0.190684	0.472964	0.563217
CXCL14	0.242223	0.473973	0.563217
PPBP	0.220597	0.47555	0.563217
GZMB	0.262091	0.475918	0.563217
CCL20	0.282761	0.483192	0.570138
CD81	-0.11901	0.492326	0.578363
TNFRSF9	0.206984	0.493054	0.578363
S100B	0.313206	0.496177	0.580323
IL1RN	0.324449	0.503138	0.58675
ICAM1	0.1577	0.509575	0.592529
BCL6	0.118915	0.511948	0.593563
IL17A	-0.23192	0.518499	0.59942
CD160	0.280567	0.54022	0.622732
KIR3DL2	0.318694	0.553301	0.634541
IL12A	0.199345	0.553637	0.634541
KIR_Activating_Subgroup_1	0.224496	0.562608	0.64298
CX3CR1	0.143813	0.568536	0.646078
TNFSF18	0.199976	0.568549	0.646078
HAVCR2	0.139911	0.572655	0.648901
CD40LG	0.187549	0.575026	0.649747
C9	0.226863	0.58546	0.659673
IL1B	-0.204501	0.595085	0.668634
TBX21	0.145307	0.601605	0.673346
MCAM	0.136161	0.602644	0.673346
CD19	0.187904	0.608152	0.676183
FCER1A	-0.238423	0.608565	0.676183
IL23A	-0.204343	0.619777	0.686733
RORC	0.148007	0.644598	0.712264
PTPN7	0.132042	0.656629	0.721679
CD274	0.134627	0.656728	0.721679
IL18RAP	-0.123507	0.668371	0.732461
CSF2	0.174385	0.679312	0.739541
IL1RAP	0.086067	0.679912	0.739541
C5	0.0908807	0.68157	0.739541
KLRC1	-0.158328	0.682227	0.739541
SELL	0.157112	0.688514	0.74434
ITGAX	0.106671	0.694967	0.749291
IL1A	0.221379	0.698576	0.751157
IL22	0.181465	0.702986	0.753873
IL12B	0.197508	0.705321	0.754354
MME	0.132091	0.74082	0.790208
B2M	-0.114503	0.745786	0.793389
KIT	0.103281	0.762275	0.80878
CRP	0.0908239	0.822498	0.870369
IL4	0.0866044	0.824812	0.870514
MASP1	0.0484941	0.827711	0.871274
LTBR	0.0292853	0.856799	0.899527
IL17F	0.0903898	0.862358	0.902993
TNFRSF18	-0.0615843	0.875685	0.914521
PLAU	-0.0432363	0.87794	0.914521
KIR_Inhibiting_Subgroup_2	-0.0457662	0.882776	0.91717
ICOSLG	-0.022667	0.893817	0.923719
MS4A2	-0.0492084	0.893965	0.923719
IL5	-0.0656885	0.896008	0.923719
IGHG1	0.126993	0.907519	0.933182
JAK2	0.0171434	0.916061	0.93955
CD79A	0.059001	0.920517	0.941705
LAMP1	0.0131892	0.926667	0.945578
CD207	-0.0339801	0.935815	0.952484
SH2D1B	-0.0329285	0.942197	0.956545
CFI	0.0123987	0.950538	0.96257
IGKC	0.020158	0.984075	0.991771
MAPK14	0.00259654	0.984333	0.991771
IL1RL1	-0.00440359	0.98976	0.994733
PDCD1	0.00150253	0.996637	0.997048
CCL19	0.00163742	0.997048	0.997048

## Sheet: Supplementary Table S3.2
Gene expression and BKPyV-DNAemia clearance at 12 months
	logFC	P.Value	adj.P.Val
IFI27	1.72912	1.74628e-07	6.98512e-05
ISG15	2.01764	7.13553e-07	0.000120877
IFIT1	1.86925	9.06579e-07	0.000120877
IFITM1	1.60975	6.09511e-06	0.000609511
IRF7	1.27514	8.71208e-05	0.00696967
BST2	2.11743	0.000117557	0.00783715
HLAC	1.3617	0.000193327	0.010256
CD209	1.61931	0.000228892	0.010256
TLR4	1.09579	0.00023076	0.010256
MRC1	1.17699	0.00029074	0.0116296
CD59	0.886385	0.000416208	0.0133833
CSF3R	0.928083	0.000417338	0.0133833
TYK2	0.922905	0.000441978	0.0133833
STAT1	1.05428	0.000468414	0.0133833
ISG20	1.52869	0.000504995	0.0134665
IKBKB	1.21139	0.000625029	0.0150298
TGFB1	0.957757	0.000641719	0.0150298
MAF	-0.734691	0.000676339	0.0150298
CD163	1.26845	0.000727365	0.015313
MAP3K1	0.772859	0.00101293	0.0202585
SMAD2	1.39317	0.00108418	0.0206511
LILRB2	1.72693	0.00123483	0.0217
ANXA1	0.787156	0.0012788	0.0217
FOS	0.986408	0.001302	0.0217
JAK1	0.929441	0.00135706	0.0217129
MICB	1.54619	0.00156703	0.0227328
MERTK	0.62106	0.00164087	0.0227328
CFB	1.08704	0.00172299	0.0227328
IL4R	1.01983	0.00182727	0.0227328
STAT6	0.819015	0.00183959	0.0227328
IL15	0.805184	0.00188538	0.0227328
CD55	1.35697	0.00190099	0.0227328
MYD88	0.849477	0.00199799	0.0227328
TBK1	0.6864	0.00200746	0.0227328
FYN	1.05441	0.00201841	0.0227328
RELA	0.813572	0.00205669	0.0227328
TAP1	1.14565	0.00210278	0.0227328
NOTCH1	0.784763	0.00229968	0.0239211
PECAM1	0.551082	0.00234862	0.0239211
BLNK	0.874096	0.00239211	0.0239211
CDKN1A	0.90761	0.00251457	0.0240279
CMKLR1	0.853233	0.00257723	0.0240279
BAX	0.830252	0.00258818	0.0240279
CXCL16	0.787331	0.00264307	0.0240279
HLAA	1.12921	0.00280372	0.024922
TLR5	0.87502	0.00299022	0.0260019
FCGR2B	0.917654	0.00328458	0.0261161
CD14	0.826504	0.00330512	0.0261161
HLADRB3	0.914054	0.00338876	0.0261161
FCGR1A	1.59592	0.00339089	0.0261161
MUC1	0.707324	0.00341132	0.0261161
MICA	1.18725	0.00353252	0.0261161
C1QB	1.08443	0.00356709	0.0261161
IL6ST	0.532958	0.00363257	0.0261161
IKBKG	0.864148	0.00364674	0.0261161
TNFRSF1A	0.673385	0.00365625	0.0261161
IL18BP	0.815365	0.00387784	0.0272129
IFNAR2	0.653208	0.00412744	0.0275639
HLADPB1	1.07	0.00418985	0.0275639
TLR2	0.658953	0.00420468	0.0275639
CCR1	1.39332	0.00429136	0.0275639
NOD1	0.634307	0.00431892	0.0275639
NOD2	0.988813	0.00434131	0.0275639
MAPK3	0.600853	0.00445961	0.0275653
CCR5	1.26333	0.00457786	0.0275653
SYK	0.660938	0.0045955	0.0275653
TNFAIP3	0.830473	0.00466663	0.0275653
CD1D	1.00539	0.0046861	0.0275653
CD6	1.52013	0.00487687	0.0279496
CSF1	0.969263	0.00500078	0.0279496
PSMB8	0.560149	0.00500263	0.0279496
AXL	0.557075	0.00503092	0.0279496
GATA3	2.32321	0.00551099	0.0301972
CCL13	1.04694	0.00566164	0.0306034
TNFRSF1B	0.892786	0.00580168	0.0309423
C1QA	0.837298	0.00605746	0.0318814
SELPLG	0.755031	0.00635853	0.0330313
TLR3	0.631789	0.00644297	0.0330409
TGFB2	0.767781	0.00704417	0.0356667
CD86	0.866859	0.00719266	0.0356926
KLRK1	1.25348	0.00730975	0.0356926
NFKBIA	0.552521	0.00732687	0.0356926
ARG1	1.21547	0.00740622	0.0356926
PSMB10	0.649925	0.00775626	0.0369346
HLADPA1	0.978479	0.00820628	0.038091
EGR1	0.976366	0.00827175	0.038091
ENG	0.604988	0.00832558	0.038091
TAPBP	0.575173	0.00838001	0.038091
KLRG1	1.01838	0.00851661	0.0382769
MEF2C	0.665157	0.00878104	0.0382777
HLAE	0.624931	0.00885537	0.0382777
CASP3	0.713197	0.00889642	0.0382777
NLRP3	0.71996	0.00893679	0.0382777
FAS	1.65917	0.00899527	0.0382777
C3AR1	0.739597	0.00995857	0.0416705
HLADMA	0.919293	0.0101818	0.0416705
BTK	0.875659	0.0102443	0.0416705
ICAM2	0.54081	0.0102903	0.0416705
ATM	1.83602	0.0103134	0.0416705
TLR7	0.689636	0.0105126	0.0420506
IRF1	0.87674	0.0106453	0.0421598
PTGS2	1.09935	0.0107802	0.0422753
BCL2	0.526021	0.0118228	0.045643
SMAD3	0.613586	0.0120602	0.045643
FADD	1.15092	0.0120733	0.045643
BLK	1.1328	0.0122412	0.045643
PTPRC	1.03695	0.0124928	0.045643
NFKB1	0.626167	0.012555	0.045643
NLRC5	0.940171	0.0125805	0.045643
LY96	0.850255	0.0126573	0.045643
LILRB1	0.821692	0.0127024	0.045643
TNFSF8	1.17222	0.0128236	0.045643
CD24	0.642064	0.0128942	0.045643
HLAB	0.652775	0.0133279	0.0467647
IFNA1	1.44836	0.0135597	0.0471643
CD2	1.09128	0.0142298	0.0487423
CD48	1.18658	0.0143556	0.0487423
CD80	1.15213	0.014379	0.0487423
THBS1	0.739092	0.0145524	0.0489158
TLR9	1.26795	0.0147914	0.0493047
EBI3	0.957053	0.0149648	0.0494704
CD70	1.30936	0.0155211	0.0498466
CDH5	0.536409	0.015696	0.0498466
IFNAR1	0.835478	0.0156989	0.0498466
LCN2	1.36955	0.0159361	0.0498466
PIN1	0.64216	0.0159568	0.0498466
CD74	0.887427	0.0159635	0.0498466
STAT4	0.992938	0.0160012	0.0498466
RUNX1	0.727119	0.0161331	0.0498466
LIF	1.03531	0.0162288	0.0498466
IL17RA	0.617004	0.0163285	0.0498466
ADORA2A	0.769228	0.0164494	0.0498466
PVR	0.478814	0.0167796	0.050091
KLRF1	0.835982	0.0167805	0.050091
TFRC	0.645895	0.0169757	0.0502984
HLADQB1	1.54829	0.0181704	0.0526433
CASP1	0.630957	0.0182538	0.0526433
CD4	0.904379	0.0182987	0.0526433
NFATC1	0.650049	0.0184397	0.0526433
INPP5D	0.866788	0.018492	0.0526433
MAPK11	0.755929	0.0185568	0.0526433
HLADMB	0.477272	0.0191423	0.0539219
IL10	0.622169	0.0193635	0.0541638
TAP2	0.550455	0.0195578	0.0543274
PIK3CG	0.896258	0.0199032	0.0549054
IL10RA	0.747126	0.0201411	0.055181
CD3G	1.0575	0.020296	0.0552272
IL7R	1.28963	0.021075	0.0569508
CD34	0.768166	0.0212286	0.0569508
NFKB2	0.572477	0.0213565	0.0569508
TNFRSF4	1.01874	0.021692	0.0574623
FOXP3	0.992837	0.0218689	0.0575498
PSMB9	0.716005	0.0233635	0.0610811
FLT3	0.853074	0.0241393	0.0623375
CD7	1.08241	0.0241558	0.0623375
IGF2R	0.369433	0.0243847	0.0624176
CD38	0.870084	0.0244989	0.0624176
CHUK	0.388706	0.0252876	0.0640193
GNLY	1.12621	0.0255399	0.0642512
IRF8	0.785893	0.0259281	0.0648203
IL12RB2	0.873719	0.0265721	0.0660176
CD68	0.680901	0.0270418	0.0667365
CCR6	0.842853	0.0272582	0.0667365
IDO1	1.20215	0.0275754	0.0667365
CASP8	0.455688	0.0277056	0.0667365
CSF3	0.946205	0.0280494	0.0667365
POU2AF1	1.0925	0.0280669	0.0667365
SLAMF6	1.24498	0.0281119	0.0667365
COL3A1	0.774966	0.0281962	0.0667365
IFNGR1	0.530896	0.0288012	0.0677674
S100A8	1.17632	0.029075	0.0680118
TRAF6	0.5713	0.0293574	0.0681692
GZMH	0.928646	0.0294832	0.0681692
NFATC2	0.547445	0.0297117	0.0683028
CD96	0.914636	0.0299074	0.0683598
SP140	0.820443	0.0309681	0.070382
NCAM1	0.943105	0.0314008	0.0706882
FCGR2A	0.534018	0.0314563	0.0706882
PLAUR	0.764474	0.0317163	0.0708471
TP53	0.377111	0.0318812	0.0708471
S100A12	1.24361	0.0321403	0.0710284
IL12RB1	0.690795	0.0331337	0.0728214
HMGB1	0.69417	0.033644	0.0731663
FCER1G	0.611659	0.0336565	0.0731663
KLRD1	0.689894	0.034549	0.0747004
TANK	0.338772	0.0351721	0.0756389
CXCL2	0.725475	0.0361199	0.0772618
IL23R	1.11951	0.0365651	0.0775818
PIK3CD	0.516077	0.0368163	0.0775818
CCL5	1.04352	0.0368514	0.0775818
IL21R	1.03007	0.037552	0.0786429
ITGAM	0.442619	0.0380664	0.0793051
BCL2L1	0.337463	0.0388498	0.0800659
PSEN1	0.551301	0.0389849	0.0800659
TNFSF4	0.70643	0.0390321	0.0800659
CTSS	0.749682	0.039826	0.0812776
MIF	0.548942	0.0400777	0.081376
TNFRSF17	1.10819	0.0422254	0.0853039
CXCL10	1.04095	0.0444997	0.0894466
ITGA4	0.727255	0.0449015	0.0898031
CD46	0.330709	0.0457354	0.0910158
CD28	1.2225	0.0463145	0.0917119
RORA	0.507601	0.0467482	0.0917242
ABCB1	0.360216	0.0467794	0.0917242
CD3E	0.809144	0.049408	0.0964059
CXCR4	0.679982	0.0525245	0.101989
DEFB1	1.25282	0.0543023	0.104407
CCL22	0.769439	0.0544928	0.104407
CD84	0.646311	0.0547905	0.104407
STAT3	0.343677	0.0548135	0.104407
CXCR6	0.854939	0.0559278	0.106024
RPS6	0.353897	0.058324	0.110045
PAX5	0.968506	0.0619849	0.116215
LTA	0.775002	0.0621752	0.116215
LAG3	0.831096	0.0640113	0.118651
KIR3DL1	1.51005	0.0641261	0.118651
IL18	0.730817	0.0643684	0.118651
SELE	0.711242	0.0653273	0.119867
RORC	0.571191	0.0671971	0.122734
PDCD1LG2	0.561297	0.0675108	0.122747
CD44	0.507644	0.0682584	0.123545
CCR4	0.877554	0.0697929	0.125753
IL27	0.92373	0.0709787	0.127316
CD40	0.469558	0.0717356	0.127539
CD8A	0.863069	0.0720041	0.127539
CCL4	-0.739763	0.0720595	0.127539
CTSL	0.513294	0.0730374	0.1287
TLR8	0.722588	0.0742903	0.130334
IRF4	0.792201	0.0757167	0.132256
IL6	0.911085	0.0809953	0.140861
IL2RB	0.702185	0.0819886	0.141972
IL2RA	0.598774	0.0853861	0.146572
CD72	0.673014	0.0856466	0.146572
CTLA4	0.804074	0.0857445	0.146572
SOCS1	0.442866	0.0862977	0.14689
CXCR5	0.828156	0.0877294	0.148694
CX3CL1	0.292293	0.0917278	0.154002
IL7	0.469236	0.0919054	0.154002
SLAMF7	1.11946	0.092068	0.154002
CD276	0.296902	0.0927371	0.154002
PSME1	0.28164	0.0930935	0.154002
IFNG	0.578559	0.0931711	0.154002
IL1R2	0.655986	0.0955636	0.157275
IL1RN	0.79129	0.0959379	0.157275
CD58	0.353997	0.0965581	0.157646
JAK3	0.594927	0.097688	0.158842
SERPING1	0.377574	0.0984164	0.159329
TNFSF14	0.461875	0.0987841	0.159329
KIR_Activating_Subgroup_2	0.888741	0.0992682	0.159467
CXCL12	0.382064	0.100318	0.160509
CCR2	0.551434	0.101373	0.161191
IFITM2	0.353016	0.101671	0.161191
CD247	0.727229	0.102014	0.161191
TNFSF10	0.408418	0.102649	0.161191
CCL2	0.463555	0.102759	0.161191
CD8B	0.708434	0.105896	0.165462
C9	0.656323	0.107541	0.167046
TNF	0.466765	0.107745	0.167046
CLEC4C	0.764087	0.109903	0.169735
LGALS3	0.444415	0.110356	0.169779
CCR3	0.818498	0.111074	0.170228
IL21	0.771048	0.112689	0.172044
BTLA	0.770538	0.114645	0.173175
THBD	0.348606	0.114873	0.173175
SLC11A1	0.571272	0.114981	0.173175
IL2	0.936479	0.115161	0.173175
IGF1R	-0.275403	0.115691	0.17332
CXCL9	1.02676	0.120387	0.179682
GZMA	0.651212	0.12219	0.181567
NKG7	0.575952	0.122827	0.181567
MX1	0.649833	0.123258	0.181567
CD244	0.523745	0.123466	0.181567
KIR_Inhibiting_Subgroup_1	0.550595	0.124209	0.181991
PDGFRB	0.293032	0.127309	0.185852
TREM1	0.918169	0.13164	0.191476
MASP2	0.50141	0.132243	0.191656
IL17RB	0.621353	0.137871	0.199091
HLADRA	0.546796	0.138541	0.19934
STAT5B	0.237359	0.146449	0.209963
BASP1	0.277319	0.150186	0.214346
CD160	0.648935	0.150578	0.214346
CD47	0.290479	0.15138	0.214724
IL1R1	0.307097	0.152967	0.215633
SIGIRR	0.329863	0.153099	0.215633
LTB	0.559099	0.154533	0.216422
CD3D	0.578993	0.154742	0.216422
CD83	0.369539	0.155928	0.217322
AICDA	0.634787	0.158747	0.220482
CTSW	0.624713	0.161265	0.223204
CSF2	0.578626	0.163546	0.225037
REL	0.299614	0.163833	0.225037
ANKRD22	-0.358187	0.164277	0.225037
ICAM1	0.325684	0.16556	0.22602
CXCL5	0.649054	0.167282	0.227594
SLAMF8	0.479926	0.169004	0.229157
ICOS	0.587589	0.170062	0.229813
CCR7	0.624609	0.173988	0.234328
CXCL11	0.74196	0.177406	0.238129
FCER1A	-0.615453	0.18034	0.241258
CD5	0.570812	0.182474	0.24258
LCK	0.521398	0.182542	0.24258
C1S	0.297852	0.187575	0.248443
SLA	0.336659	0.192891	0.254641
NCR1	0.435174	0.194366	0.255745
S100B	0.589638	0.195277	0.256101
PLAU	0.353001	0.202173	0.264279
RELB	0.345467	0.207153	0.269906
KIR_Activating_Subgroup_1	0.482378	0.208057	0.270109
IL1A	0.709692	0.209003	0.270109
CCL18	0.691835	0.209334	0.270109
HSD11B1	0.35594	0.212515	0.273331
ADAMDEC1	-0.577044	0.214959	0.275588
KLRB1	0.513204	0.218913	0.278971
TIGIT	0.479237	0.218992	0.278971
TNFRSF14	-0.319938	0.222705	0.2828
IL16	0.405618	0.224462	0.284129
IL6R	0.235001	0.226923	0.285784
BATF	0.427241	0.227198	0.285784
TBX21	0.330379	0.228798	0.286193
EOMES	0.462464	0.228954	0.286193
ARG2	0.47418	0.229884	0.28646
KIR3DL2	0.635267	0.232988	0.289426
TNFRSF9	0.349021	0.242674	0.300526
GBP2	0.289777	0.243599	0.300739
GZMB	0.420067	0.249048	0.30652
AIRE	0.394436	0.249869	0.306588
IL12A	0.381698	0.251758	0.307961
SH2D1A	0.402475	0.260587	0.316645
CD27	0.479196	0.260879	0.316645
MCAM	0.290026	0.2613	0.316645
IL13	-0.381445	0.262024	0.316645
PRF1	0.330559	0.263264	0.317186
IL12B	0.577306	0.264434	0.317638
CCL15	0.397027	0.270051	0.323415
PPBP	0.329734	0.282067	0.336796
GZMK	0.460715	0.28493	0.339202
FN1	0.335229	0.290473	0.344653
C5	0.230324	0.291232	0.344653
CD274	0.315401	0.292525	0.345162
IL2RG	0.421637	0.296555	0.348888
CD81	-0.172393	0.311855	0.365812
IL22	0.465626	0.324154	0.379127
CXCR3	0.364316	0.328714	0.38334
MAPK8	0.15648	0.35413	0.411779
C3	0.370402	0.355184	0.411808
CSF2RB	-0.290121	0.361617	0.418054
CD40LG	0.298097	0.369598	0.426049
KIR_Inhibiting_Subgroup_2	0.26794	0.383565	0.440879
LTF	0.53428	0.401286	0.458839
AIM2	0.215089	0.401484	0.458839
CXCL13	0.624178	0.409992	0.467227
APOE	0.264318	0.436233	0.49572
SH2D1B	0.349379	0.438919	0.497359
CCL19	-0.326022	0.458757	0.518369
CD22	0.362594	0.462636	0.52128
CCL21	0.23195	0.470303	0.528431
KIT	0.234592	0.489489	0.548447
HAVCR2	0.169608	0.491019	0.548625
AOAH	0.225344	0.499762	0.556838
TNFSF18	0.233756	0.503555	0.559506
B2M	-0.231193	0.51054	0.565696
MS4A1	0.346904	0.541275	0.598094
IL17F	0.302676	0.560223	0.617325
JAK2	-0.0909156	0.569802	0.626157
IL5	0.264757	0.597187	0.654451
IL4	0.204519	0.599761	0.655476
CD207	0.218465	0.603276	0.657521
IL1RAP	0.100327	0.627506	0.682072
HLADQA1	0.414985	0.640424	0.692742
PTPN7	0.138027	0.640786	0.692742
CD19	0.145866	0.69017	0.744118
CRP	0.150507	0.70937	0.762763
IGKC	0.371502	0.71272	0.764311
CXCL14	0.122398	0.71753	0.767411
ITGB2	0.113732	0.72035	0.768373
SELL	-0.135179	0.729724	0.776302
CFI	-0.0670686	0.734649	0.779468
MME	0.12629	0.751373	0.795103
IL1B	0.109799	0.775256	0.818212
IGHG1	0.291353	0.789779	0.831346
PDCD1	0.0930782	0.793407	0.832973
TCF7	0.0864643	0.798553	0.836181
IL1RL1	0.0769841	0.821908	0.858004
TNFRSF18	0.0875179	0.823684	0.858004
LAMP1	-0.0293563	0.834644	0.86518
IL17A	0.0748997	0.834899	0.86518
CCL20	0.0718458	0.858844	0.887694
CD79A	0.076985	0.896341	0.924063
MAPK14	0.0157685	0.902968	0.928242
ICOSLG	0.0199994	0.905036	0.928242
MASP1	0.0231039	0.916838	0.935817
BCL6	0.0187246	0.917101	0.935817
KLRC1	0.0383773	0.920881	0.9371
ITGAX	-0.0261851	0.923043	0.9371
CX3CR1	0.0152589	0.951611	0.963657
MS4A2	-0.0196937	0.957363	0.966668
HLAG	-0.0188464	0.959418	0.966668
IL23A	0.0189724	0.963262	0.967934
LTBR	-0.00691887	0.965514	0.967934
IL18RAP	0.0043213	0.988009	0.988009

## Sheet: Supplementary Table S5.
Excluded Non Overlapping Genes
A2M
ABCA1
ABCC2
ABCE1
ABL1
ACKR1
ACTA2
ACVR1
ACVRL1
ADA
ADAM8
ADAMTS1
ADGRL4
AGER
AGR2
AGR3
AGT
AHR
AKR1C3
AKT3
ALAS1
ALCAM
ALDH3A2
ALOX15
ALOX5
AMBP
AMICA1
ANKRD1
ANP32B
APOL1
APOL2
APOLD1
APP
AQP1
AQP2
AREG
ARHGDIB
ARRB2
ASB15
ATF1
ATF2
ATF3
ATG10
ATG12
ATG16L1
ATG5
ATG7
ATXN3
Agnoprotein
B3GAT1
BAGE
BATF3
BCL10
BCL2A1
BCL2L11
BCL3
BDNF
BID
BIRC3
BIRC5
BKVP1
BKLTAG
BMI1
BMP2
BMP4
BMP6
BMP7
BMPER
BMPR1A
BMPR1B
BRWD1
BST1
BTG2
C1QBP
C1R
C2
C4B
C4BPA
C5AR1
C6
C7
C8A
C8B
C8G
CALHM6
CAMP
CARD11
CARD16
CARD8
CARD9
CASP10
CASP4
CAV1
CCL1
CCL11
CCL14
CCL16
CCL17
CCL23
CCL3/L1
CCL24
CCL25
CCL26
CCL27
CCL28
CCL3
CCL3L1
CCL7
CCL8
CCND3
CCR10
CCR9
CCRL2
CD164
CD180
CD1A
CD1B
CD1C
CD1E
CD200
CD33
CD36
CD37
CD3EAP
CD45R0
CD45RA
CD45RB
CD53
CD63
CD69
CD79B
CD82
CD9
CDH13
CD97
CD99
CDH1
CDK1
CEACAM3
CETP
CEACAM1
CEACAM6
CEACAM8
CEBPB
CFH
CFD
CFLAR
CGAS
CH25H
CHCHD10
CFP
CHIT1
CIITA
CITED4
CKLF
CLEC4A
CLEC5A
CLEC6A
CLEC7A
CLU
CMA1
CMV UL83
COL13A1
COL1A1
COL4A1
COL4A3
COL4A4
COL4A5
CPA3
COLEC12
CRHBP
CRIP2
CR2
CREB1
CREB5
CREBBP
CSF1R
CT45A1
CTAG1B
CTAGE1
CTCFL
CTNNB1
CTSG
CTSH
CXCL1/2
CXCL1
CXCL3
CXCL8
CXCL6
CXCR1
CXCR2
DCAF12
DDX50
CYBB
CYFIP2
CYLD
DDX43
DDX58
DNMT1
DNMT3A
DUSP2
DMBT1
DOCK9
DPP4
DUSP4
DUSP6
EBV LMP2
ECSCR
EDA
EEF1A1
EGFR
ECSIT
EHD3
EMP3
EGR2
ELANE
ELK1
ENTPD1
EPAS1
EPO
ERG
ERRFI1
EVA1C
EZH2
F3
FABP1
EP300
EPCAM
ETS1
EWSR1
F12
F13A1
F2RL1
FAM30A
FASLG
FCAR
FCER2
FCGR3A/B
FCRL2
FGD2
FGFBP2
FJX1
FKBP1A
FCGR3A
FEZ1
FLT3LG
FOSL1
FOXO1
FOXJ1
FPR1
FPR2
FUT5
FUT7
GAPDH
GAGE1
GBP1
GBP4
GBP5
GDF15
GEMIN7
GIMAP5
GNG11
GPI
GTF3C1
HAVCR1
GZMM
HAMP
HDAC3
HDAC6
HDC
HEG1
HFE
HIF1A
HK2
HCK
HLA-DOB
HLA-DRB1
HLA-DRB4
HLA-F
HNF1A
HPRT1
HRAS
HSP90AA1
HSPA12B
HYAL1
HYAL2
ICAM3
ICAM4
IER5
IFI16
IFI30
IFI44
IFI6
IFI35
IFIH1
IFIT2
IFITM3
IFNA17
IFNA2
IFNA7
IFNA8
IFNB1
IFNGR2
IGF1
IFNL1
IFNL2
IGFBP1
IGFL1
IGHA1
IGH
IGHG2
IGHG3
IGHG4
IGHMBP2
IGLC1
IGKV1D-8
IGL
IGLJ3
IGLL1
IGLL2
IKBKE
IKZF1
IKZF2
IL10RB
IL11
IL11RA
IL13RA1
IL13RA2
IL15RA
IL17B
IL17RC
IL18R1
IL19
IL1RAPL2
IL1RL2
IL22RA1
IL22RA2
IL24
IL25
IL26
IL27RA
IL33
IL3
IL32
IL34
IL3RA
IL5RA
IMPDH1
IMPDH2
INHBC
IL8
IL9
ILF3
IRAK1
IRAK2
IRAK4
IRF2
IRF3
IRF6
IRF5
IRS1
IRGM
ITCH
ITGA1
ITGA2
ITGA2B
ITGA5
ITGA6
ITGAE
ITGAL
ITGB1
ITGB6
ITGB3
ITGB4
ITK
JUN
KAAG1
KDR
JAM3
JCHAIN
KIR3DL3
KITLG
KLF2
KLF4
KLHL13
KLRC2
KRT19
KRT8
LAIR1
LAIR2
LAP3
LAYN
LAMP2
LAMP3
LBP
LCP2
LDLR
LEF1
LCP1
LHX6
LILRA1
LILRA4
LILRA5
LILRB4
LOX
LRP2
LRRC32
LST1
LILRB3
LRP1
LRRN3
LTAg
LTK
LY86
LY9
LYVE1
LYN
MALL
MAGEA1
MAGEA12
MAGEA3
MAGEA4
MAGEB2
MAGEC1
MAGEC2
MAP2K1
MAP2K2
MAP2K4
MAP3K5
MAP3K7
MAP4K2
MAPK1
MAPK12
MAPK13
MARCH8.
MAPKAPK2
MARCO
MBP
MAVS
MBL2
MCM6
MEGF11
MEOX1
MEFV
MET
MFGE8
MIR155HG
MMP12
MMP14
MMP9
MMRN2
MPIG6B
MNX1
MPPED1
MR1
MS4A4A
MS4A6A
MS4A7
MT1A
MT2A
MTOR
MSR1
MST1R
MX2
MYB
MYBL1
MYC
MYL9
MYOM2
NCF4
NFAM1
NEFL
NFIL3
NFATC3
NFATC4
NFKBIZ
NNMT
NOS2
NOS3
NOS2A
NOTCH2
NOX4
NPDC1
NPHS1
NPHS2
NPPA
NPPB
NR4A1
OASL
OR2I1P
OSMR
P2RX4
PADI4
PALMD
NRP1
NT5E
NUP107
OAS3
OSM
PASD1
PBK
PDGFA
PDGFC
PDPN
PF4
PHEX
PLA1A
PLAAT4
PLAT
PLA2G1B
PLA2G6
PLK2
PNOC
PMCH
PNMA1
POU2F2
PPARG
PPM1F
PPP3CA
PRDM1
PRAME
PROX1
PRG2
PRKCD
PRKCE
PRM1
PSEN2
PSMB7
PSMD7
PSME2
PSTPIP1
PTGER4
PTGDR2
PTPN2
PTPN22
PTPN6
PTPRO
PTX3
RAB40C
RAF1
RAG2
RAMP3
RAPGEF5
RARRES1
RASIP1
RASSF9
PYCARD
RAG1
RGN
RGS5
RHOJ
RHOU
RNF149
ROBO4
REPS1
RIPK2
ROPN1
RPL19
RPS6KB1
RTN4
RRAD
RXRA
RUNX3
S100A7
S100A9
S1PR1
SAMHD1
SCGB1A1
SDC1
SAA1
SBNO2
SELP
SEMA7A
SERINC5
SERPINA3
SERPINE1
SEMG1
SERPINB2
SERTAD1
SFTPA2
SFTPB
SFTPC
SFTPD
SH2B2
SHROOM3
SIGLEC5
SIRPG
SKI
SIGLEC1
SLAMF1
SLC12A3
SLC19A3
SLC22A2
SLC25A15
SLC4A1
SLPI
SMAD4
SMAD5
SMARCA4
SMPD3
SOCS3
SOD2
SOST
SOX7
SP100
SPIB
SPRY4
SRC
ST5
ST8SIA4
SPA17
SPACA3
SPANXB1
SPINK5
SPN
SPO11
SPP1
SSX1
SSX4
ST6GAL1
STAT2
STAT5A
SYCP1
SYT17
TAB1
TAL1
TARP
TCL1A
TEK
TFF3
TFE3
TFEB
TGFBI
TGFBR1
TGFBR2
TGIF1
THEMIS
THY1
TICAM1
TICAM2
TIMP1
TIPARP
TIRAP
TLR1
TLR10
TLR6
TM4SF1
TM4SF18
TMEM178A
TNC
TMEFF2
TNFAIP6
TNFRSF10B
TNFRSF10C
TNFRSF11A
TNFRSF11B
TNFRSF12A
TNFRSF13B
TNFRSF13C
TNFRSF8
TNFSF11
TNFSF12
TNFSF13
TNFSF13B
TNFSF15
TNFSF9
TOX2
TOLLIP
TPMT
TPSAB1/B2
TRAF4
TPSAB1
TPTE
TRAF2
TRAF3
TRAT1
TRDC
TRDN
TRDV3
TRIB1
TRIM22
TREM2
TTK
TXK
TXNIP
UMOD
UBC
ULBP2
USP9Y
VCAN
VMP1
VSIR
VWF
WARS
WNT9A
XAF1
XBP1
XCL1/2
VP1
VP2
VP3
XCL2
XCR1
YTHDF2
